# Supplementary material for: Different Responses to Water Deficit of Two Common Winter Wheat Varieties: Physiological and Biochemical Characteristics
Source: Plants (Basel). 2023 Jun 7;12(12):2239. doi: 10.3390/plants12122239 (PMC10304252; doi:10.3390/plants12122239)
Supplement: Supplementary file 1 [file plants-12-02239-s001.zip]

Archive with 1 entries (1 files):
- plants-2419610-supplementary.pdf
